# Supplementary material for: Exploring the Impact of Silicosis Incidence on Tuberculosis Mortality and Morbidity: A Multi-Country Study
Source: Med Sci (Basel). 2023 Oct 1;11(4):63. doi: 10.3390/medsci11040063 (PMC10594424; doi:10.3390/medsci11040063)
Supplement: Supplementary file 1 [file medsci-11-00063-s001.zip]

Archive with 1 entries (1 files):
- medsci-2588004-supplementary.pdf
